# Supplementary material for: Description of two new Lophocampa Harris from the Dominican Republic (Arctiidae, Arctiinae)
Source: Zookeys. 2011 Jan 12;(75):69–78. doi: 10.3897/zookeys.75.811 (PMC3088043; doi:10.3897/zookeys.75.811)
Supplement: XML Treatment for Lophocampa lineata [file zookeys.75.811-treatment1.xml]

<!DOCTYPE tp:taxon-treatment
  PUBLIC "-//TaxonX//DTD Taxonomic Treatment Publishing DTD v0 20100105//EN" "tax-treatment-NSO.dtd">
<tp:taxon-treatment xmlns:tp="http://www.plazi.org/taxpub"><tp:treatment-meta><mixed-citation publication-type="journal"><person-group><name><surname>Vincent</surname><given-names>Benoit</given-names></name></person-group><article-title>Description of two new <italic>Lophocampa</italic> Harris from the Dominican Republic (Arctiidae, Arctiinae)</article-title><source>Zookeys</source><day>12</day><month>1</month><year>2011</year><volume>2011</volume><issue>75</issue><fpage>69</fpage><lpage>78</lpage><pub-id pub-id-type="doi">10.3897/zookeys.75.811</pub-id></mixed-citation></tp:treatment-meta><tp:nomenclature><tp:taxon-name>
                        <tp:taxon-name-part taxon-name-part-type="genus">Lophocampa</tp:taxon-name-part>
                        <tp:taxon-name-part taxon-name-part-type="species">lineata</tp:taxon-name-part>
                    		<object-id xmlns:xlink="http://www.w3.org/1999/xlink" xlink:type="simple">urn:lsid:zoobank.org:act:B379F5E6-D5BF-4897-816A-4561CEB03FA9</object-id>
                    </tp:taxon-name><tp:taxon-authority>Vincent</tp:taxon-authority><tp:taxon-status xmlns:xlink="http://www.w3.org/1999/xlink" xlink:type="simple">sp. n.</tp:taxon-status><xref ref-type="fig" rid="F1">Figs 1</xref><xref ref-type="fig" rid="F2">7, 9</xref></tp:nomenclature><tp:treatment-sec sec-type="Type material"><title>Type material.</title><p><italic><bold>Holotype</bold></italic> – ♂, Dominican Republic, Monseñor Nouel, Road El Blanco to Constanza pK [kilometer post] 10, Ebano Verde Scientific Reserve, 1360 m, 15-VIII-2007, 19°01.729'N, 70°30.988'W, J. Haxaire and O. Paquit <italic>leg</italic>. prep gen BV 355, Barcode ID ARCTB 641–08, Sample ID BEVI0551, Genbank # HQ682628. Deposited in MNHN. <bold>Paratype.</bold> 1 ♂, same data as holotype, Barcode ID ARCTB 873–09, Sample ID BEVI0768, Genbank # HQ682627 ; in [BVC].</p></tp:treatment-sec><tp:treatment-sec sec-type="Etymology"><title>Etymology.</title><p>The name refers to the two brown transverse lines crossing the forewing.</p></tp:treatment-sec><tp:treatment-sec sec-type="Diagnosis"><title>Diagnosis.</title><p><tp:taxon-name>Lophocampa lineata</tp:taxon-name> Vincent, sp. n. is externally similar to <tp:taxon-name>Lophocampa propinqua</tp:taxon-name> <xref ref-type="bibr" rid="B4">Edwards 1884</xref> (<xref ref-type="fig" rid="F1">Fig. 2</xref>), but the two taxa can be separated by the forewing apex more rounded compared to <tp:taxon-name>Lophocampa propinqua</tp:taxon-name>, and the fringe not checkered at the vein terminals as in <tp:taxon-name>Lophocampa propinqua</tp:taxon-name>. The ratio of forewing length / width is 2.25 in <tp:taxon-name>Lophocampa lineata</tp:taxon-name> sp. n. (<italic>n</italic> = 2) and 2.48 in <tp:taxon-name>Lophocampa propinqua</tp:taxon-name> (<italic>n</italic> = 13). The male genitalia of <tp:taxon-name>Lophocampa lineata</tp:taxon-name> sp. n., compared to <tp:taxon-name>Lophocampa propinqua</tp:taxon-name> has a larger uncus without a spatulate apex and shorter valvae without strong spines on the basal protuberances (<xref ref-type="fig" rid="F2">Figs 8 and 10</xref>). The CO1 barcode sequences of <tp:taxon-name>Lophocampa lineata</tp:taxon-name> sp. nov and <tp:taxon-name>Lophocampa propinqua</tp:taxon-name> differ by 7,62% - 7,79%.</p><fig id="F1" position="float" orientation="portrait"><label>Figures 1–6.</label><caption><p><bold>1</bold> <tp:taxon-name>Lophocampa lineata</tp:taxon-name> male holotype <bold>2</bold> <tp:taxon-name>Lophocampa propinqua</tp:taxon-name> male holotype <bold>3</bold> <tp:taxon-name>Lophocampa brunnea</tp:taxon-name> femaleholotype <bold>4</bold> <tp:taxon-name>Lophocampa alternata</tp:taxon-name> female holotype <bold>5</bold> <tp:taxon-name>Lophocampa albitegula</tp:taxon-name> female holotype <bold>6</bold> <tp:taxon-name>Lophocampa albiguttata</tp:taxon-name> female syntype potential.</p></caption><graphic xmlns:xlink="http://www.w3.org/1999/xlink" xlink:href="ZooKeys-075-069-g001.jpg" position="float" orientation="portrait" xlink:type="simple"/></fig></tp:treatment-sec><tp:treatment-sec sec-type="Description"><title>Description.</title><sec sec-type="Head"><title>Head.</title><p>Labial palpi curved upward, the third segment shorter than the first two. Yellow ventrally, brown dorsally. Frons yellow with a transverse large brown band. Vertex and scape yellow. Male antenna yellow with dark pectinations, longest rami 3.0 x longer than segment length.</p></sec><sec sec-type="Thorax"><title>Thorax.</title><p>Collar light yellow marked with two brown transverse lines located on each side of the median axis. Tegulaelight yellow with the internal side brown and with a light brownish spot centrally. Dorsal surface brown, with light yellow triangle centrally and the outer margins posteriorly light yellow. Ventral surface light yellow, very hairy. Prothorax brown. Meso- and metathorax light yellow. Legs yellow ringed with brown.</p></sec><sec sec-type="Forewing"><title>Forewing.</title><p>Length: 18 mm. Ground yellow with white spot bands as follows: basal band with one white spot highlighted with brown. Postbasal, antemedian, median, postmedian and subterminal bands formed by rounded white spots intercalating between veins. Postbasal band broken The postmedian band contains a large spot between veins M1 and M2 which is out of alignment with the rest. Subterminal band does not reach the anal angle, with the last spot reduced and triangular. The wing is crossed by two narrow brown transverse lines, the longest one is wide at the costa then narrows following vein CuA2. The shorter line follows vein M1. Fringe brown.</p></sec><!--PageBreak--><sec sec-type="Hindwing"><title>Hindwing.</title><p>White, semi-translucent; anal margin more densely scaled with yellow.</p></sec><sec sec-type="Abdomen"><title>Abdomen.</title><p>Light yellow both dorsally and ventrally.</p></sec><sec sec-type="Male genitalia"><title>Male genitalia.</title><p>Tegumen triangular, large basally. Uncus elongated and rectilinear, slightly enlarged basally, bearing lateral setae except on the apical third; apex truncated. Valvae symmetrical, elongated, reaching the middle of the uncus, bearing a small, rounded protuberance near the apex. Basally, on the dorsal face, presence of two elongated, thin and symmetrical protuberances reaching the base of the uncus. Juxta reduced, trapezoidal with a small median notch. Vinculum slender. Penis straight, caecum penis reduced. Vesica large consisting of three smaller elongated lobes, lacking spines.</p></sec><sec sec-type="Female genitalia"><title>Female genitalia.</title><p>Unknown.</p></sec></tp:treatment-sec><tp:treatment-sec sec-type="Biology and distribution"><title>Biology and distribution.</title><p>It is reasonable to think that <tp:taxon-name>Lophocampa lineata</tp:taxon-name> sp. n. is a species restricted to middle elevations of the central cordillera in the Dominican Republic. Previous exploration in this area in April and May of 2004 failed to find this taxon. The habitat is montane cloud forest. Early stages and foodplants are unknown.</p></tp:treatment-sec><tp:treatment-sec sec-type="Remarks"><title>Remarks.</title><p>Based on a single male from Mexico, Edwards described <tp:taxon-name>Lophocampa propinqua</tp:taxon-name> as a variation of <tp:taxon-name>Lophocampa caryae</tp:taxon-name> Harris,1841. While examining the holotype<!--PageBreak--> in the AMNH collection, the specimen labelled <italic>propinqua</italic> from Jalapa, Mexico was examined. It has a white label with an unjustified lectotype designation by Allan Watson dated from 1967. The taxon <italic>propinqua</italic> was placed by <xref ref-type="bibr" rid="B15">Watson and Goodger (1986: 23)</xref> as a <italic>bona</italic> species in the genus <tp:taxon-name>Lophocampa</tp:taxon-name> Harris. The different forewing pattern, in particular the interrupted medial band, the narrower uncus and the longer valvae of the male genitalia justify this placement as a species distinct from the North American <tp:taxon-name>Lophocampa caryae</tp:taxon-name>.</p><p><tp:taxon-name>Lophocampa caryae</tp:taxon-name> form <italic>montana</italic> Gaede, 1928 (<xref ref-type="fig" rid="F1">Fig. 3</xref>) was described from Guatemala. In the catalogue of <xref ref-type="bibr" rid="B15">Watson and Goodger (1986: 23)</xref>, this form is associated with <tp:taxon-name>Lophocampa propinqua</tp:taxon-name>. After consultation of the ZMHB collection where the type of <italic>montana</italic> Gaede is housed, it is evident that the habitus of <italic>montana</italic> is totally different from <tp:taxon-name>Lophocampa caryae</tp:taxon-name>, <tp:taxon-name>Lophocampa propinqua</tp:taxon-name> and in fact all <tp:taxon-name>Lophocampa</tp:taxon-name> species. Thus the taxon <italic>montana</italic> must be raised to species rank. However, <tp:taxon-name>Lophocampa montana</tp:taxon-name> (Gaede, 1928), stat. n. then becomes a junior secondary homonym of <tp:taxon-name>Lophocampa montana</tp:taxon-name> (Schaus, 1911), described from volcan Poás in Costa Rica. Consequently, I propose the replacement name <tp:taxon-name>Lophocampa brunnea</tp:taxon-name> Vincent, nom. n.</p><p>The nomenclatural changes proposed here are summarized as follows:</p></tp:treatment-sec><tp:treatment-sec><!--Section generated to contain objects referenced in tp:taxon-treatment.--><fig id="F2" position="float" orientation="portrait"><label>Figures 7–12.</label><caption><p><bold>7–8.</bold> Dorsal view of male genitalia. <bold>7</bold> <tp:taxon-name>Lophocampa lineata</tp:taxon-name> male holotype (dissection # BV 355) <bold>8</bold> <tp:taxon-name>Lophocampa propinqua</tp:taxon-name> male holotype (A. Watson dissection # 1246). <bold>9–10.</bold> Lateral view of penis. <bold>9</bold> <tp:taxon-name>Lophocampa lineata</tp:taxon-name> male holotype <bold>10</bold> <tp:taxon-name>Lophocampa propinqua</tp:taxon-name> male holotype. <bold>11–12.</bold> Female genitalia, ventral view. <bold>11</bold> <tp:taxon-name>Lophocampa albitegula</tp:taxon-name> female holotype (dissection # BV 386) <bold>12</bold> <tp:taxon-name>Lophocampa albigutata</tp:taxon-name> female (dissection # BV 388), (Mexico).</p></caption><graphic xmlns:xlink="http://www.w3.org/1999/xlink" xlink:href="ZooKeys-075-069-g002.jpg" position="float" orientation="portrait" xlink:type="simple"/></fig></tp:treatment-sec><ref-list><ref id="B4"><mixed-citation xmlns:xlink="http://www.w3.org/1999/xlink" xlink:type="simple"><person-group><name name-style="western"><surname>Edwards</surname><given-names>H</given-names></name></person-group> (<year>1884</year>)<article-title> Notes on Mexican Lepidoptera with descriptions of new species.</article-title><source>Papilio</source><volume>4</volume>:<fpage>75</fpage>-<lpage>80</lpage>.</mixed-citation></ref><ref id="B15"><mixed-citation xmlns:xlink="http://www.w3.org/1999/xlink" xlink:type="simple"><person-group><name name-style="western"><surname>Watson</surname><given-names>A</given-names></name><name name-style="western"><surname>Goodger</surname><given-names>DT</given-names></name></person-group> (<year>1986</year>)<article-title> Catalogue of the Neotropical tiger moths</article-title>. <source>Occasional Papers on Systematic Entomology</source><fpage>1</fpage>–<lpage>71</lpage>.</mixed-citation></ref></ref-list></tp:taxon-treatment>
