# Supplementary material for: Description of two new Lophocampa Harris from the Dominican Republic (Arctiidae, Arctiinae)
Source: Zookeys. 2011 Jan 12;(75):69–78. doi: 10.3897/zookeys.75.811 (PMC3088043; doi:10.3897/zookeys.75.811)
Supplement: XML Treatment for Lophocampa brunnea [file zookeys.75.811-treatment2.xml]

<!DOCTYPE tp:taxon-treatment
  PUBLIC "-//TaxonX//DTD Taxonomic Treatment Publishing DTD v0 20100105//EN" "tax-treatment-NSO.dtd">
<tp:taxon-treatment xmlns:tp="http://www.plazi.org/taxpub"><tp:treatment-meta><mixed-citation publication-type="journal"><person-group><name><surname>Vincent</surname><given-names>Benoit</given-names></name></person-group><article-title>Description of two new <italic>Lophocampa</italic> Harris from the Dominican Republic (Arctiidae, Arctiinae)</article-title><source>Zookeys</source><day>12</day><month>1</month><year>2011</year><volume>2011</volume><issue>75</issue><fpage>69</fpage><lpage>78</lpage><pub-id pub-id-type="doi">10.3897/zookeys.75.811</pub-id></mixed-citation></tp:treatment-meta><tp:nomenclature><tp:taxon-name>
                        <tp:taxon-name-part taxon-name-part-type="genus">Lophocampa</tp:taxon-name-part>
                        <tp:taxon-name-part taxon-name-part-type="species">brunnea</tp:taxon-name-part>
                    </tp:taxon-name><tp:taxon-authority>Vincent</tp:taxon-authority><tp:taxon-status xmlns:xlink="http://www.w3.org/1999/xlink" xlink:type="simple">nom. n.</tp:taxon-status><tp:nomenclature-citation-list><tp:nomenclature-citation><tp:taxon-name>Lophocampa montana</tp:taxon-name><comment> (Gaede, 1928), stat. n., junior secondary homonym of <tp:taxon-name>Lophocampa montana</tp:taxon-name> (Schaus, 1911)</comment></tp:nomenclature-citation></tp:nomenclature-citation-list></tp:nomenclature></tp:taxon-treatment>
